# Supplementary material for: METTL3-Modulated circUHRF2 Promotes Colorectal Cancer Stemness and Metastasis through Increasing DDX27 mRNA Stability by Recruiting IGF2BP1
Source: Cancers (Basel). 2023 Jun 11;15(12):3148. doi: 10.3390/cancers15123148 (PMC10295973; doi:10.3390/cancers15123148)
Supplement: Supplementary file 1 [file cancers-15-03148-s001.zip]

Archive with 4 entries (4 files):
- File S1-Original Western Blots.pdf
- Supplementary Figure legends.pdf
- Supplementary Figure S1.tif
- Supplementary Figure S2.tif
